# Supplementary material for: Phase angle in bioelectrical impedance analysis for assessing congestion in acute heart failure
Source: PLoS One. 2025 Jan 24;20(1):e0317333. doi: 10.1371/journal.pone.0317333 (PMC11759352; doi:10.1371/journal.pone.0317333)
Supplement: S1 File — (CSV) [file pone.0317333.s005.csv]

group	agegroup	sex	height	weight	ntprobnp	cr	bun	smoke	alcohol	angina	mi	cad	dcmp	htn	dm	dl	af	copd	ckd	lvef	tbw_bwa	bwratio_bwa	ei_bwa	tbw_s10	bwratio_s10	ei_s10	pa_5_ra_s10	pa_5_la_s10	pa_5_tr_s10	pa_5_rl_s10	pa_5_ll_s10	pa_50_ra_s10	pa_50_la_s10	pa_50_tr_s10	pa_50_rl_s10	pa_50_ll_s10	pa_250_ra_s10	pa_250_la_s10	pa_250_tr_s10	pa_250_rl_s10	pa_250_ll_s10	pa_wb_s10
HF patient	80-89	M	160	54	5762	1.13	24.4	0	0			0		1			1	1	1	62.5	25.1	0.419	0.421	23.9	0.418	0.421	1.4	1.3	2.3	1.3	0.9	3.2	3.5	1.9	2.7	2.1	5.7	5.8	0	1.6	1.8	3
HF patient	50-59	M	163.9	98	134.4	0.81	11.3	1	1			1		1	1		1			62.5	35.6	0.404	0.402	35	0.399	0.397	2.7	2.3	3.1	2	2	5.3	4.6	5	4.6	4.2	6.5	5.7	3.7	3.5	2.8	5
HF patient	70-79	M	169	67	4256	0.84	19.2	0	0			0		1			1			62.5	38.5	0.421	0.428	38.5	0.413	0.414	1.6	1.5	1.5	1.7	1.8	4.1	3.9	3	3.5	3.5	5	5.1	0	2.4	2.3	3.9
HF patient	80-89	M	159	68	1731	2.74	27.7	0	0			0		1	1				1	59	39.5	0.415	0.416	41.4	0.406	0.404	1.6	1.6	1.5	1.8	1.8	4.8	4.9	3.6	4.4	4.5	5.9	5.8	3.2	3.5	3.9	4.6
HF patient	60-69	M	163	66	6441	0.95	21.2	1	1			0			1			1		22	36.2	0.392	0.394	35.3	0.389	0.389	2	2.1	2.4	2.4	2.5	4.9	5.4	5.2	5.1	5.6	5.6	6	5.1	3.6	4.1	5
HF patient	60-69	F	152	65	6616	1.01	27.2	0	0		1	1		1	1				1	62.5	41.4	0.453	0.458	41.5	0.433	0.429	1.2	1	4	0.9	1.1	3.5	2.9	3.2	2.3	2.6	4.1	3	0.1	2.4	2.5	3.1
HF patient	60-69	F	168.7	70	7164	0.82	14.5	0	0			0	1			1				30	37.7	0.406	0.409	37.5	0.398	0.399	2.3	2.3	2.5	2.2	2.1	4.9	4.7	4.7	4.8	4.1	5.5	5.8	3.3	3.2	3.2	4.9
HF patient	80-89	F	155.8	52	3780	0.66	22.3	0	0		1	1		1	1	1	1			51	23.6	0.407	0.409	22.6	0.407	0.409	1.6	1.4	2.1	1.7	2.1	3.6	3.4	2.9	3.2	3.1	5.3	4.9	1.1	2.4	1.9	3.4
Control	60-69	M	175.1	73.5	59.48	0.72	15.5	2	1	1		1		1		1				62.5	42.5	0.388	0.387	42.3	0.385	0.383	2.5	2.3	2.3	2.5	2.7	5.8	5.3	5.9	5.9	5.9	6.4	5.9	5.5	4.6	4.6	5.8
HF patient	60-69	F	153	54.7	6834	1.03	20.7	0	0			0					1			43	28.6	0.384	0.385	28.5	0.382	0.383	2.4	2.4	2.8	2.3	2.2	5.8	5.5	5.6	6.2	6	5.9	6.2	4.8	4.5	3.9	6
HF patient	70-79	F	151	56.75	5243	1.59	32.6	0	0			0		1	1		1		1	62.5	27.9	0.41	0.413	26.9	0.402	0.404	1.6	2.1	2.7	1.6	1.6	4.3	4.5	4.6	3.7	3.8	5	5.2	3.3	3.4	3.4	4
Control	60-69	M	160.3	68.3	74.54	1.18	20.2	1	0		1	1		1		1				52	35.5	0.374	0.374	35.7	0.373	0.372	3.2	3	2.8	3.5	3.2	6.8	6.3	7.1	7.5	7.2	6.8	5.9	5.7	5.4	5.4	7.1
HF patient	80-89	M	164	61.5	19973	2.26	41.3	0	0	1		1		1	1				1	44	35.4	0.411	0.412	35.3	0.408	0.407	1.4	1.4	2.1	1.4	1.3	4.1	4.2	3.8	3.7	3.5	6.1	5.9	4.6	2.4	2.6	3.9
Control	30-34	F	165.3	44.1	44.46	0.71	9.7	0	1	1		1								62.5	30.1	0.264	0.268	25.2	0.375	0.377	1.8	1.5	2.8	2.6	2.5	4.6	4.2	4.5	6.7	6.6	6.6	6.1	0.6	5.1	5.2	5.3
Control	60-69	M	166.7	66.8	60.14	1.01	20.5	2	0		1	1								62.5	36.8	0.387	0.388	36.3	0.386	0.385	2.5	2.5	2.9	2.5	2.6	5.4	5.4	5.3	5.8	5.8	5.6	5.9	3.6	3.9	3.8	5.6
Control	50-59	F	160.2	70.1	12.19	0.71	16.7	0	0			0		1						62.5	31.7	0.383	0.383	32.5	0.377	0.377	2.9	2.5	3.2	3.2	3.2	6.1	5.3	5.6	6.9	7	7.2	5.9	5.2	4.3	5.1	6.4
Control	70-79	M	157.6	55	45.09	1.04	23.7	0	1		1	1		1	1					52	31.2	0.388	0.388	32.3	0.384	0.383	2.4	2.3	2.5	2.6	2.6	5.8	5.4	5.3	5.8	6.2	6	5.5	3.8	4.1	4.8	5.8
HF patient	60-69	M	165.5	83.45	3856	1.22	40.2	1	0			0	1	1	1		1			20	44.5	0.422	0.425	42.8	0.411	0.411	2.3	1.6	1.4	1.5	1.2	5.8	5.1	2.9	3.9	3.5	7.7	7.3	0.6	3	2.6	5
Control	40-49	M	170.4	76.1	27.88	0.85	12.4	1	1	1		1								62.5	42.6	0.376	0.376	42.4	0.373	0.373	2.9	2.7	3.2	3.4	3.4	6.6	6.6	6.6	7.5	7.5	6.8	6.3	3.8	4.9	4.9	7
HF patient	40-49	F	167	62.9	3512	0.3	6.6	0	0			0			1					42.5	36.3	0.435	0.438	36.1	0.426	0.426	2.2	2	2.3	1	1	3.4	3.2	2.6	2.6	2.5	5	4.6	0	3.3	3.2	3.1
HF patient	30-34	M	183.5	91.55	779.6	1.12	18.4	1	1			0		1						29	48.3	0.368	0.368	50.2	0.361	0.362	3.9	3.5	4.2	5.2	5.3	6.9	6.5	7.6	8.8	8.6	7.3	7	5.9	5.6	4.9	7.7
Control	50-59	F	155.6	60.2	186	0.65	12.6	0	1			1								62.5	29.6	0.395	0.395	29.1	0.391	0.392	2	2.1	2.6	2.1	2.3	5.3	4.9	3.8	5.2	5.4	6.9	5.9	0.3	3.6	4	5.2
Control	60-69	M	172.9	74	152	0.98	16.3	2	1	1	1	1		1		1				62.5	36	0.388	0.388	35.3	0.388	0.388	2.5	2.1	2.9	2.4	2.5	5.9	5.1	5.1	5.1	5.7	6.4	5.3	1.6	3.1	3.8	5.5
HF patient	50-59	M	170.1	63.65	7783	0.83	15.6	1	0			0	1	1	1				1	24	42.4	0.441	0.446	43.6	0.434	0.431	1.1	1.1	1.9	0.7	0.8	3.8	3.8	2.4	2.2	2.3	4.7	5	0	1.6	1.8	3.3
HF patient	80-89	M	169.4	66.8	4830	1.17	25.2	2	1			0		1			1		1	52.5	38.8	0.416	0.42	39.1	0.41	0.41	1.6	1.6	2.7	1.6	1.6	4.3	4.2	5	3.5	3.7	5.9	5.5	5.9	2.9	2.3	4
HF patient	70-79	F	142.5	40.9	805.9	0.86	18.9	0	0			0		1	1	1				62.5	23.4	0.413	0.416	22.5	0.404	0.406	1.5	1.5	2.3	1.5	1.5	3.6	3.6	3.8	3.9	3.9	4.5	4.8	3.3	3.3	3.6	3.7
HF patient	70-79	M	178.2	84.95	2167	1	16.3	2	0	1		1				1	1		1	57.5	44.8	0.43	0.431	46.2	0.425	0.421	1.9	1.5	2.1	1.1	1	4.8	4.5	4.2	2.6	2.7	6	6.2	4.1	1.8	2.5	4.2
HF patient	70-79	F	154	71	2855	0.7	20.7	0	0			0		1	1		1			58	27.2	0.395	0.395	24.8	0.395	0.396	2.3	2.2	2.4	2.2	2.4	4.4	4.3	4	4.2	4.7	5.5	5	3.2	3.7	3.8	4.3
HF patient	60-69	F	159.2	57	3765	2.42	59.6	0	0	1		1		1					1	46	28.1	0.402	0.404	27.7	0.399	0.401	1.6	1.6	2.6	1.5	1.5	4.1	3.9	4.3	4.2	4.2	5.1	5	3.8	3.8	3.9	4.1
HF patient	70-79	M	165	50	4575	1.59	35.3	1	0		1	1		1		1				27.5	32.7	0.406	0.41	32.5	0.403	0.404	2	1.9	1.9	1.7	2.1	4.4	4.5	4.6	3.9	4	4.8	5.4	3.1	3.3	3.3	4.2
HF patient	70-79	M	165.4	79	1801	1.56	17.6	2	0	1	1	1		1	1	1			1	49	34.8	0.396	0.396	34.7	0.395	0.395	2.2	2.4	2	2.3	2.1	5.2	5.1	4.1	4.8	4.6	5.7	5.5	2.4	4	3.8	5
HF patient	40-49	F	158.8	62.95	1487	0.79	13.2	0	0			0								42	29.9	0.39	0.391	29.7	0.388	0.388	1.8	1.7	2.3	2.3	2.2	4.6	4.2	4.9	5.4	5.3	6	5.4	4.6	3.7	3.9	5
HF patient	80-89	F	164.7	64.5	7482	1.84	48.3	0	0			1		1	1	1	1		1	38	33.4	0.399	0.401	33.7	0.397	0.398	2.1	2.2	2.7	2	1.8	5.2	5.2	5	4.7	4.4	6.3	6.7	6.6	3.7	3.3	5
HF patient	80-89	M	154.1	45.8	2366	0.79	26.8	0	0			0		1			1			55	24.4	0.421	0.426	24.9	0.417	0.417	1.2	1.2	2.2	0.8	0.8	3.3	3.4	4.1	2.2	2.3	4.4	4.4	4.3	2.1	2	2.8
Control	60-69	F	160	55.7	101	0.71	15.1	0	1			0			1					62.5	25.9	0.405	0.405	25.5	0.398	0.398	1.7	1.4	2.1	1.3	1.2	3.8	3.5	4.3	3.9	3.7	5.3	5.3	4.9	3.3	3.7	3.9
HF patient	70-79	M	150.1	62.75	3001	0.94	19.8	0	0			0		1						46	29.1	0.386	0.386	28.1	0.385	0.385	2.5	2.3	2.7	2.6	2.5	6	5.7	5.9	5.9	5.7	6.4	6.2	5	4.9	4.7	6
HF patient	80-89	M	160.7	55	2347	0.91	23.8	0	0			0		1						37.5	31.4	0.404	0.409	30.9	0.401	0.403	2.2	2.1	2.1	1.8	1.8	5.3	4.9	4.5	4	4.1	6.6	5.5	4.7	3.7	4.1	4.7
Control	60-69	F	152.3	66.95	43.3	0.76	15.6	0	0	1		1		1		1				62.5	28.3	0.38	0.381	28.7	0.379	0.38	2.3	2.3	2.6	2.8	2.7	5.3	5.5	5.2	6.3	6.2	5.6	5.8	4.7	4.2	4.3	5.7
Control	50-59	M	168	74.3	112	1.08	21.4	0	1		1	1		1	1	1				54	35.8	0.386	0.386	37.4	0.382	0.381	2.1	2.8	3.3	2.9	2.7	5.3	5.1	5.4	6.6	6.4	6	5.2	2.9	3.9	4.1	5.8
HF patient	50-59	F	160	61.8	806	0.96	23.1	0	0			0			1					26	29.6	0.371	0.373	28.8	0.378	0.382	2.8	3.5	3.5	3.1	3.1	6.4	6.7	3.7	6.7	6.6	7.9	8.4	0	4.2	4	6.4
HF patient	60-69	F	150	55.4	934	0.66	14.5	0	0			0								34	28.1	0.372	0.373	27.5	0.374	0.374	2.1	2.4	2.2	3.2	3.3	5.6	5.5	5	7.2	7	6.6	6.3	3.8	5.4	4.9	6.2
HF patient	50-59	F	156.6	58.55	2924	0.82	12.7	0	0			0				1	1			44	27.6	0.396	0.398	26.8	0.396	0.398	1.8	1.9	2.1	1.6	1.7	5.1	5.1	3.9	4.4	4.5	6.7	6.6	0.4	3.2	3.4	4.8
HF patient	70-79	M	160	65.1	5846	1.03	19.4	0	0	1		1		1						33	34.8	0.402	0.403	35	0.399	0.398	2.1	2.2	2.3	2.2	2.1	5.3	5.2	5.2	4.8	4.4	6	5.4	5.2	3.8	3.3	5.1
HF patient	70-79	F	146	53.6	6765	1.26	31.8	0	0	1		1	1	1	1	1				24	21.2	0.409	0.411	21.1	0.407	0.408	1.8	2.2	2.5	1.9	2.2	3.7	3.9	4	3.3	3.5	4.2	4.8	2.6	2.8	2.7	3.6
HF patient	70-79	F	161	61.3	1382	0.68	18.2	0	0			0			1	1	1			45	28.5	0.398	0.398	28.4	0.397	0.398	2.1	1.8	2.4	1.6	1.7	5.5	5.2	5.4	4.2	4.1	6.9	7.3	5.5	4	2.4	5
HF patient	70-79	F	160	67.35	1014	0.73	9.8	0	1	1		1		1			1			62.5	29.7	0.391	0.392	30.2	0.389	0.389	1.7	1.7	2.1	2.3	2.1	4.5	4.3	4.1	5.6	5.2	5.5	5.4	3.4	4.1	4.2	5
Control	40-49	F	165.8	56	60.2	0.57	9.7	0	0			0								62.5	29.9	0.39	0.39	31.5	0.382	0.382	1.7	1.9	2.5	2.8	2.9	4.4	4.9	4.2	6.3	6.4	5.7	6.2	2.2	4.1	4.5	5
HF patient	70-79	M	166.5	64.3	3358	2.52	37.7	1	0			0		1			1	1	1	62.5	40.1	0.418	0.42	39.5	0.413	0.411	0.9	1.1	2	1.2	0.9	3.5	3.7	4	3.6	2.5	5.2	5.4	4.3	3.7	2.8	3.6
HF patient	60-69	F	152.9	54.9	7175	0.99	34.9	0	0	1		1		1						38	24.5	0.407	0.41	24.2	0.406	0.407	1.4	1.5	2.1	1.3	1.2	4	4.3	3.6	3.3	3	5.3	6.2	1.1	3.2	3.3	3.7
Control	30-34	F	158	76	14.3	0.66	16	0	0			0		1						62.5	35.2	0.375	0.374	34.1	0.373	0.372	2.3	2	0.7	3.5	3.4	5.7	5.2	5.6	7.5	7.5	6.2	5.6	5.6	5.2	5.7	6.3
Control	60-69	M	172	73.9	98	0.98	12.9	1	0	1		1		1						57.5	42.9	0.382	0.381	43.7	0.381	0.378	2.4	2.5	2.8	2.8	2.9	5.8	4.9	5.9	6.6	6.7	6.3	4.6	5.5	4.4	4.5	6.2
HF patient	70-79	M	167	59.1	35000	3.6	52.4	0	0			0		1	1		1		1	36	35.5	0.413	0.414	35.7	0.405	0.405	1.4	1.5	0.7	1.7	1.9	3.6	3.8	2.4	3.4	3.9	4.6	5.1	2	3	3.2	3.5
Control	60-69	M	175	72	111	0.93	24.3	1	1		1	1		1	1	1				57	37.4	0.393	0.393	38.9	0.392	0.391	1.9	1.7	2.1	2	2	4.6	4.6	4.5	5.1	5.1	5.1	5.6	2.9	3.9	3.8	4.8
Control	50-59	M	174.2	71.7	100	1.1	16	1	1	1		1		1	1	1				51	37	0.389	0.388	37.6	0.387	0.385	2.3	1.9	2.7	2.5	2.4	5.3	4.7	6	5.7	5.3	5.7	5.3	6.6	3.9	3.9	5.5
HF patient	30-34	M	188.9	95.95	216	1.04	17.3	1	1			0		1	1		1			32.5	56.1	0.379	0.379	56.6	0.376	0.374	2.6	2.5	3.2	4.1	4.2	5.8	5.7	7.6	7	6.8	6.5	6.2	7	4.3	4.4	6.4
HF patient	80-89	F	141.8	67.5	1431	1.54	33.1	0	0			0		1	1					47.5	24.4	0.4	0.402	23.8	0.397	0.398	2.6	2.7	3.2	2	2	4.9	5.3	4.7	4.2	4.1	5.2	6.2	4.8	3.8	3.3	4.6
Control	60-69	F	156.7	68.1	114	0.8	15.2	1	1			0		1	1	1				62.5	30.7	0.394	0.395	29.4	0.393	0.393	2	1.8	2.5	2.3	2.6	4.7	4.3	4.4	4.7	5.2	5.7	5	1.8	3.3	3.9	4.7
Control	60-69	M	161.3	65.1	44.5	0.72	11.3	2	0		1	1		1		1				62.5	36.9	0.382	0.382	36.9	0.379	0.378	2.7	2.4	3.3	2.8	2.7	6	5.8	6.4	6.7	6.6	5.7	5.8	4.6	4.6	4.7	6.3
Control	50-59	M	162.4	63	20.1	0.94	10	2	0	1	1	1		1						62.5	33.6	0.387	0.386	33.5	0.385	0.385	2.3	2.1	3	2.7	2.7	5.4	4.6	5.5	5.8	5.9	6	5	1.7	3.8	4	5.6
HF patient	80-89	M	165.1	68.1	2143	1.06	20.8	0	1			0					1			56	38	0.435	0.439	39.2	0.428	0.426	1.3	1.3	1.6	1	0.9	4.1	4.2	2.9	2.6	2.1	5.8	6	0.6	2.8	1.6	3.6
HF patient	70-79	M	169.5	64.9	1821	1.35	25.4	0	0			0		1	1	1				21	31.4	0.396	0.395	33.3	0.395	0.394	1.9	1.8	2.1	1.9	2	4.8	4.2	5.2	4.4	4.3	6	6.1	5.9	3.8	3.5	4.6
HF patient	70-79	M	169.4	64.7	1504	0.8	15.8	0	0	1	1	1		1						44	36.6	0.398	0.4	38.1	0.396	0.395	1.9	1.8	2.1	1.9	2	4.4	4.3	4.1	4.8	5	5	5.1	3.6	4	3.6	4.6
HF patient	30-34	F	166.2	95	1289	0.63	11.8	0	0			0		1						48	39.5	0.418	0.421	38.5	0.412	0.412	1.7	2	2.1	1.6	1.4	4.4	3.8	3.9	3.9	3.5	5.4	5	2.1	3.2	3.2	4.2
HF patient	80-89	M	162.3	65	12314	6.79	45.1	2	0	1		1		1	1			1	1	44	37	0.4	0.401	37.1	0.397	0.396	2	1.7	2.3	1.9	2	4.9	3.9	5.4	4.8	4.7	5.7	4.8	4.8	4.3	3.7	4.9
HF patient	60-69	M	167	60	2567	1.55	34	1	1	1		1	1	1					1	34	34.8	0.381	0.383	34.5	0.38	0.381	2.6	2.8	3.1	2.5	2.7	6	6.1	6.7	6.2	6.2	6.3	6.7	7.9	5	4.6	6.1
HF patient	80-89	F	150	47	24569	2.747	44.6	0	0	1		1		1		1			1	45	30.6	0.449	0.455	32	0.438	0.437	0.7	0.9	1.4	0.6	0.6	1.8	2.5	1.9	1.2	1.4	2.9	4	0	2	2.1	1.6
HF patient	70-79	M	162.1	53.5	4820	0.77	19.1	0	0	1		1		1	1		1			46	35.8	0.407	0.413	36	0.402	0.403	1.6	1.6	2.1	1.7	1.9	4.6	4.4	4.3	4.3	4.6	5.3	5	3.5	3.9	3.9	4.5
HF patient	80-89	M	164.5	57.4	2177	0.87	24.8	0	0		1	1		1	1	1				26	34.5	0.406	0.409	34.4	0.402	0.403	1.6	1.5	2.2	1.7	1.8	4.4	4.3	4.9	4.2	4.2	5.6	5.7	6.1	4.2	2.7	4.3
HF patient	70-79	F	147.7	63.5	2659	1.37	20.3	0	0			0		1	1		1		1	35	23.6	0.391	0.393	24.5	0.39	0.39	2.4	2.9	3.1	2.4	2	5.1	5.1	5.4	5.3	4.4	5.3	5.7	5.3	4.3	3.8	5.2
HF patient	70-79	M	173.4	60.55	1321	1.16	17.8	0	0	1		1		1	1		1		1	26	35.3	0.411	0.414	35.9	0.408	0.408	1.7	1.6	2.7	1.4	1.5	4.4	3.8	4.8	3.5	3.6	5.5	4.8	3.3	3.3	3.3	4.1
